# Supplementary material for: Plant Feed Additives as Natural Alternatives to the Use of Synthetic Antioxidant Vitamins on Poultry Performances, Health, and Oxidative Status: A Review of the Literature in the Last 20 Years
Source: Antioxidants (Basel). 2021 Apr 23;10(5):659. doi: 10.3390/antiox10050659 (PMC8146777; doi:10.3390/antiox10050659)
Supplement: Supplementary file 1 [file antioxidants-10-00659-s001.zip]

Archive with 1 entries (1 files):
- Supplementary file_Final_ID1174725_Final.docx.pdf
